# Supplementary material for: Ni-rich mineral nepouite explains the exceptional green color of speleothems
Source: Sci Rep. 2023 Sep 12;13:15017. doi: 10.1038/s41598-023-41977-7 (PMC10497518; doi:10.1038/s41598-023-41977-7)
Supplement: Supplementary file 2 — Supplementary Information 2. [file 41598_2023_41977_MOESM2_ESM.xlsx]

## Sheet: Contents
Supplementary data for "Ni-rich mineral nepouite explains the exceptional green color of speleothems."
Martin Vlieghe*, Gaëtan Rochez, Stéphane Pire-Stevenne, Jean-Yves Storme, Augustin Dekoninck, Yves Vanbrabant, Olivier Namur, Yishen Zhang, Alicia Van Ham-Meert, Jean-Pierre Donnadieu, Michel Berbigé, Jean-Luc Hasbroucq, Johan Yans*
*Corresponding authors: martin.vlieghe@unamur.be; johan.yans@unamur.be
Table of contents
Supplementary table 2: Sample list	Tab 1
Supplementary table 3: Electron Microprobe results	Tab 2

## Sheet: 1. Sample list
Supplementary Table 2. List of samples used for the study.
Sample name	Type	Description
12MM01	Speleothem	Green aragonite
12MM07	Speleothem	Green aragonite
14MM09	Speleothem	Green aragonite
19MM01	Clay	Green clay
19MM02	Bedrock	Dolostone
22MM01	Speleothem	White aragonite
22MM02	Speleothem	Green calcite
22MM04	Speleothem	Green calcite
22MM07	Speleothem	Green aragonite and quartz
22MM08	Speleothem	Green aragonite and quartz
22MM09	Clay	Green clays
Surface	Sandstone	Pyrite-bearing sandstone

## Sheet: 2. Electron Microprobe results
Supplementary Table 3. Electron Microprobe measurements performed on samples 12MM01, 12MM07 and 19MM01. Standard data below.
Sample	SiO2 (wt%)	SD (%)	Al2O3 (wt%)	SD (%)	MgO (wt%)	SD (%)	NiO (wt%)	SD (%)	ZnO (wt%)	SD (%)	Total (wt%)
12MM01	32.2	0.1	0	15.3	4.2	0.5	45.2	0.2	0	0	82.8
12MM01	34.4	0.1	0	45.1	3.7	0.6	47	0.2	0	0	86.1
12MM01	34.1	0.1	0	100	3.9	0.5	46.3	0.2	0.2	9.6	87
12MM01	34.4	0.1	0	22.9	3.6	0.6	47.8	0.2	0.2	7.8	88.3
12MM01	34	0.1	0	100	3.8	0.5	45.2	0.2	0.1	16.4	85.5
12MM01	33.1	0.1	0	100	3.8	0.5	42.2	0.2	0	44.9	82
12MM01	33.3	0.1	0	169.9	3.8	0.5	42.5	0.2	0.1	26.7	81.9
12MM01	33.1	0.1	0	57.3	3.9	0.5	46.4	0.2	0	41.9	86.5
12MM01	32.5	0.1	0	100	3.1	0.6	47.7	0.2	0.2	10.8	86.4
12MM01	34	0.1	0	100	3.9	0.5	46.2	0.2	0.1	19.7	88.2
12MM01	34	0.1	0	36.9	4	0.5	44.6	0.2	0.1	13.1	85.7
12MM01	33.4	0.1	0	100	3.8	0.5	45.3	0.2	0.1	16.7	85.2
12MM01	32.9	0.1	0	100	3.7	0.54	47.2	0.2	0.1	13.9	86.9
12MM01	33	0.1	0	19.1	3.6	0.6	46.2	0.2	0.1	23.6	85.8
12MM01	33.9	0.1	0	75.3	3.8	0.5	46.1	0.2	0.1	19	86.4
12MM01	34.6	0.1	0	100	3.8	0.5	47.1	0.2	0.1	27.1	88.5
12MM01	34.1	0.1	0	585.4	3.6	0.6	47.9	0.2	0.1	16.4	88.8
12MM01	33.7	0.1	0	519.6	3.8	0.5	48.9	0.2	0	333.5	88.7
12MM01	32.62	0.1	0	21.8	3.4	0.6	46.3	0.2	0	64.9	85
12MM01	33.4	0.1	0	100	3.5	0.6	47.1	0.2	0.1	19.5	86.4
12MM01	33.2	0.1	0	16.1	3.4	0.6	46.1	0.2	0.1	13.2	85.3
12MM01	33.5	0.1	0	100	3.1	0.6	46.9	0.2	0	45.6	86.2
12MM07	37.6	0.1	0	100	3.7	0.5	35.2	0.2	14.4	0.4	93.6
12MM07	32.5	0.1	0	100	2.8	0.7	46.4	0.2	1.1	2	85.6
12MM07	36.9	0.1	0	16.9	2.4	0.7	35.3	0.2	13.8	0.4	90.3
12MM07	32.7	0.1	0	1254	3.2	0.6	44.5	0.2	0.8	2.5	83.5
12MM07	34.1	0.1	0	22.8	4	0.5	45.7	0.2	1.1	2	86.8
12MM07	34	0.1	0.1	4.7	2.6	0.7	42.5	0.2	5.4	0.6	88.2
12MM07	33.4	0.1	0	19.8	3.3	0.6	46.6	0.2	1	2	86.6
12MM07	34.1	0.1	0	17.7	3.4	0.6	46.4	0.2	0.9	2.4	86.4
12MM07	35.2	0.1	0	14.2	2.8	0.7	34.2	0.2	11.5	0.4	85.6
12MM07	33.8	0.1	0	100	3.3	0.6	46.5	0.2	0.8	2.5	86.6
12MM07	37.3	0.1	0.1	5.3	2.4	0.7	43	0.2	7.7	0.5	92.7
12MM07	34.7	0.1	0.2	3.7	4.1	0.5	45.4	0.2	1.4	1.7	87.8
12MM07	37	0.1	0	13.5	2.2	0.7	46.6	0.2	6.2	0.6	93.7
12MM07	35.2	0.1	0	14.6	3.3	0.6	46.3	0.2	1	2.1	88.2
12MM07	34.8	0.1	0	100	3.6	0.6	44.4	0.2	1	2.2	85.5
12MM07	33.4	0.1	0	100	3.3	0.6	47.1	0.2	0.9	2.4	86.8
12MM07	34.5	0.1	0	35.5	4.1	0.5	45.2	0.2	1.1	1.9	87.1
12MM07	35	0.1	0	100	4.6	0.5	38	0.2	1	2	79.8
12MM07	32.3	0.1	0	17	3.1	0.6	43.7	0.2	1	2.1	83.1
12MM07	34.3	0.1	0	57.5	3.2	0.6	46.8	0.2	1.1	2	87.8
19MM01	37.2	0.1	0.8	1	4.9	0.5	40.4	0.2	4.1	0.8	89.5
19MM01	36.7	0.1	0.4	1.9	4.5	0.5	41.1	0.2	4	0.8	88.7
19MM01	37.5	0.1	0.4	1.9	4.7	0.5	41.5	0.2	4.5	0.7	90.6
19MM01	36.4	0.1	0.7	1.2	3.9	0.5	42.4	0.2	2.9	1	89.2
19MM01	38.8	0.1	1	0.9	3.4	0.6	38	0.2	9	0.5	93.7
19MM01	37.9	0.1	0.7	1.2	3.4	0.6	38.1	0.2	8.4	0.5	93.4
19MM01	38.6	0.1	2.2	0.6	3.8	0.5	37.7	0.2	6.6	0.6	92.2
19MM01	38.6	0.1	0	100	4.5	0.5	40.9	0.2	4.8	0.7	90.4
19MM01	38.4	0.1	1.5	0.7	4.3	0.5	39.5	0.2	4.2	0.7	90.7
19MM01	37.7	0.1	0.4	1.8	4.4	0.5	41.6	0.2	3.4	0.9	90.2
19MM01	36.6	0.1	0.2	2.5	4.1	0.5	41.2	0.2	5	0.7	88.1
19MM01	37.2	0.1	0.3	2.1	4.9	0.5	40.5	0.2	3.6	0.8	88.1
19MM01	38.1	0.1	0.3	2.1	4.8	0.5	40.2	0.2	4.3	0.7	89
19MM01	33.5	0.1	0.1	4.7	3.4	0.6	42.2	0.2	3.9	0.8	86.3
19MM01	37	0.1	0.2	2.9	4.2	0.5	39.7	0.2	6.6	0.6	89.5
19MM01	38.3	0.1	0	4822.2	4.5	0.5	38.5	0.2	6.5	0.6	89.3
19MM01	38.4	0.1	0	12.1	4.6	0.5	39.2	0.2	6.73	0.6	89.9
19MM01	37.7	0.1	0.3	2.2	4.1	0.5	40.6	0.2	5.4	0.6	89.7
19MM01	38.1	0.1	0	7.5	4.5	0.5	38	0.2	7.8	0.5	90.4
19MM01	37.9	0.1	0.2	3.4	4.1	0.5	39.7	0.2	6.9	0.5	89.7
Standard Data
Element	Standard name	Mass(%)	ZAF Fac.	Z	A	F
1 Al2O3	Albite	19.5	4.0876	5.8314	0.6912	1.0141
2 SiO2	Diopside	55.4	3.2145	4.3999	0.7299	1.0009
3 FeO	Haematite	89.7	0.2142	0.2169	0.9873	1
4 As2O5	Skutterudite	117.5	0.0177	0.0178	0.9935	1
5 Na2O	Jadeite	14.4	5.3818	10.7514	0.4987	1.0037
6 MgO	Olivine	50.4	4.8434	7.8682	0.6137	1.0031
7 CaO	Diopside	25.7	0.863	0.9345	0.9234	1.0001
8 CuO	Copper	125.2	0.0957	0.0966	0.9908	1
9 NiO	Nickel	127.2	0.1257	0.1271	0.9886	1
10 ZnO	Sphalerite	83.5	0.0634	0.064	0.9906	1
